# Supplementary material for: Screening for mouse genes lost in mammals with long lifespans
Source: BioData Min. 2019 Nov 9;12:20. doi: 10.1186/s13040-019-0208-x (PMC6842137; doi:10.1186/s13040-019-0208-x)
Supplement: Supplementary file 2 — Additional file 2: Table S1. Table of identified mouse genes lost in mammals with a long lifespan. Columns: A, Ensembl gene ID; B, postprocessing result, where 0 means that an upper species has indications of gene preservation; C–F, maximum values of m, n, p, q thresholds, respectively, for the mouse gene to be still identified; G–J, coordinates of the gene; K, L, the name and description of the gene; M–AV, orthologous genes in other species specified in the head row. [file 13040_2019_208_MOESM2_ESM.xlsx]

## Sheet: 22
Mus musculus	*	m	n	p	q	Region	Start	End	Strand	Name	Description	Nannospalax galili	Fukomys damarensis	Chinchilla lanigera	Nomascus leucogenys	Pan troglodytes	Saimiri boliviensis	Pan paniscus	Pongo abelii	Aotus nancymaae	Macaca fascicularis	Macaca mulatta	Octodon degus	Gorilla gorilla	Callithrix jacchus	Microcebus murinus	Macaca nemestrina	Dipodomys ordii	Peromyscus maniculatus	Cavia porcellus	Jaculus jaculus	Ictidomys tridecemlineatus	Microtus ochrogaster	Oryctolagus cuniculus	Cavia aperea	Mesocricetus auratus	Rattus norvegicus	Colobus angolensis	Mandrillus leucophaeus	Chlorocebus sabaeus	Propithecus coquereli	Carlito syrichta	Rhinopithecus roxellana	Otolemur garnettii	Cercocebus atys	Papio anubis	Rhinopithecus bieti
ENSMUSG00000013353	1	2	4	5	6	7	43492044	43505940	-1	4931406B18Rik	RIKEN cDNA 4931406B18 gene	ENSNGAG00000014272			ENSNLEG00000032455	ENSPTRG00000028906		ENSPPAG00000033199			ENSMFAG00000043648	ENSMMUG00000047370		ENSGGOG00000042580			ENSMNEG00000044878		ENSPEMG00000017407				ENSMOCG00000013427	ENSOCUG00000009385		ENSMAUG00000007684	ENSRNOG00000032990		ENSMLEG00000039971				ENSOGAG00000024143	ENSRROG00000032516	ENSCATG00000018158	ENSPANG00000010226	ENSRBIG00000027961
ENSMUSG00000013653	1	3	4	5	2	11	58421111	58426024	1	1810065E05Rik	RIKEN cDNA 1810065E05 gene					ENSPTRG00000048448		ENSPPAG00000030324	ENSPPYG00000029496	ENSANAG00000027353	ENSMFAG00000040572						ENSMNEG00000027862		ENSPEMG00000021797	ENSCPOG00000032795			ENSMOCG00000021034	ENSOCUG00000021374			ENSRNOG00000053179								ENSCATG00000037722	ENSPANG00000025212
ENSMUSG00000014529	1	1	7	10	3	5	3651181	3680325	1	Tmbim7	transmembrane BAX inhibitor motif containing 7	ENSNGAG00000022696	ENSFDAG00000019489	ENSCLAG00000003268								ENSMMUG00000029895	ENSODEG00000000916			ENSMICG00000036471		ENSDORG00000028009	ENSPEMG00000016377	ENSCPOG00000037153	ENSJJAG00000023877	ENSSTOG00000034681	ENSMOCG00000019917	ENSOCUG00000023961	ENSCAPG00000002996	ENSMAUG00000005525	ENSRNOG00000008585						ENSOGAG00000031279		ENSCATG00000006492		ENSRBIG00000034124
ENSMUSG00000020434	1	2	7	7	3	11	3886088	3895098	-1	4921536K21Rik	RIKEN cDNA 4921536K21 gene	ENSNGAG00000020081											ENSODEG00000002838			ENSMICG00000032011		ENSDORG00000009213	ENSPEMG00000018371		ENSJJAG00000018764	ENSSTOG00000022200	ENSMOCG00000000078	ENSOCUG00000022800			ENSRNOG00000004112				ENSPCOG00000028139	ENSTSYG00000026560	ENSOGAG00000024668
ENSMUSG00000021298	0	2	3	2	4	12	112850873	112868228	-1	Gpr132	G protein-coupled receptor 132		ENSFDAG00000010260		ENSNLEG00000030249	ENSPTRG00000048987		ENSPPAG00000040408	ENSPPYG00000006202		ENSMFAG00000035755	ENSMMUG00000007517											ENSMOCG00000013396			ENSMAUG00000017659		ENSCANG00000003422		ENSCSAG00000009637					ENSCATG00000030167	ENSPANG00000011338
ENSMUSG00000022818	1	2	5	9	3	16	20308387	20325404	-1	Cyp2ab1	cytochrome P450, family 2, subfamily ab, polypeptide 1	ENSNGAG00000020075		ENSCLAG00000016420		ENSPTRG00000048232		ENSPPAG00000032200					ENSODEG00000014006	ENSGGOG00000036736		ENSMICG00000049184		ENSDORG00000026348	ENSPEMG00000010910	ENSCPOG00000025499	ENSJJAG00000020951	ENSSTOG00000019669	ENSMOCG00000006421	ENSOCUG00000022628	ENSCAPG00000016914		ENSRNOG00000042367				ENSPCOG00000016717	ENSTSYG00000027522	ENSOGAG00000024553
ENSMUSG00000024124	0	2	6	5	3	17	23972126	23980566	-1	Prss30	protease, serine 30	ENSNGAG00000005405							ENSPPYG00000007017		ENSMFAG00000038673								ENSPEMG00000001175		ENSJJAG00000020387		ENSMOCG00000019808			ENSMAUG00000000746	ENSRNOG00000033266			ENSCSAG00000010400			ENSOGAG00000016726				ENSRBIG00000034730
ENSMUSG00000026940	0	2	6	5	3	2	25608635	25617678	-1	Ccdc183	coiled-coil domain containing 183	ENSNGAG00000011096					ENSSBOG00000034024			ENSANAG00000038034						ENSMICG00000031589			ENSPEMG00000016573		ENSJJAG00000011262	ENSSTOG00000022489				ENSMAUG00000006655	ENSRNOG00000017044			ENSCSAG00000015946	ENSPCOG00000017442		ENSOGAG00000027634
ENSMUSG00000029260	0	1	6	9	3	5	86889767	86906937	-1	Ugt2b34	UDP glucuronosyltransferase 2 family, polypeptide B34	ENSNGAG00000000922	ENSFDAG00000013963	ENSCLAG00000003583			ENSSBOG00000023719									ENSMICG00000037130		ENSDORG00000023441	ENSPEMG00000012423	ENSCPOG00000002569	ENSJJAG00000016792		ENSMOCG00000000333	ENSOCUG00000022323	ENSCAPG00000007073	ENSMAUG00000000392	ENSRNOG00000042714				ENSPCOG00000017190	ENSTSYG00000029301	ENSOGAG00000024874
ENSMUSG00000030711	0	1	7	10	2	7	126672865	126676432	-1	Sult1a1	sulfotransferase family 1A, phenol-preferring, member 1	ENSNGAG00000011841	ENSFDAG00000015814	ENSCLAG00000010427									ENSODEG00000013542			ENSMICG00000009999		ENSDORG00000007003	ENSPEMG00000013756	ENSCPOG00000003910	ENSJJAG00000018594	ENSSTOG00000020854	ENSMOCG00000005225	ENSOCUG00000001536	ENSCAPG00000012919	ENSMAUG00000011339	ENSRNOG00000019342					ENSTSYG00000009908	ENSOGAG00000015796
ENSMUSG00000031365	0	2	6	4	3	X	73342621	73359080	1	Zfp275	zinc finger protein 275	ENSNGAG00000023803							ENSPPYG00000020839		ENSMFAG00000034548	ENSMMUG00000013386					ENSMNEG00000039113				ENSJJAG00000023544			ENSOCUG00000014331	ENSCAPG00000002303		ENSRNOG00000061073		ENSMLEG00000040255				ENSOGAG00000031649		ENSCATG00000039764
ENSMUSG00000031762	0	1	6	5	3	8	94172664	94173568	1	Mt2	metallothionein 2	ENSNGAG00000023158	ENSFDAG00000002825	ENSCLAG00000009592	ENSNLEG00000002227								ENSODEG00000016752			ENSMICG00000010973			ENSPEMG00000019766	ENSCPOG00000030472	ENSJJAG00000019485		ENSMOCG00000022106				ENSRNOG00000043098				ENSPCOG00000014056	ENSTSYG00000007085	ENSOGAG00000027659
ENSMUSG00000032479	0	2	7	6	2	9	109931460	110083955	1	Map4	microtubule-associated protein 4	ENSNGAG00000024115											ENSODEG00000012608			ENSMICG00000008814		ENSDORG00000011216	ENSPEMG00000008355			ENSSTOG00000026772	ENSMOCG00000015298		ENSCAPG00000017374	ENSMAUG00000019332						ENSTSYG00000030909	ENSOGAG00000034253
ENSMUSG00000032493	0	1	7	9	2	9	110813994	110824523	1	Prss44	protease, serine 44	ENSNGAG00000006844	ENSFDAG00000007232	ENSCLAG00000015144								ENSMMUG00000021254	ENSODEG00000011281					ENSDORG00000026225	ENSPEMG00000000134	ENSCPOG00000000294	ENSJJAG00000014988	ENSSTOG00000027518	ENSMOCG00000007959	ENSOCUG00000013000	ENSCAPG00000005460		ENSRNOG00000030073						ENSOGAG00000027335				ENSRBIG00000035995
ENSMUSG00000032572	0	2	7	5	2	9	105989454	106096783	-1	Col6a4	collagen, type VI, alpha 4	ENSNGAG00000002871								ENSANAG00000022047		ENSMMUG00000014699				ENSMICG00000049043	ENSMNEG00000031713		ENSPEMG00000023445			ENSSTOG00000028908	ENSMOCG00000022150			ENSMAUG00000018662	ENSRNOG00000031782			ENSCSAG00000010190			ENSOGAG00000032781
ENSMUSG00000033538	0	3	7	5	2	9	5308828	5336783	1	Casp4	caspase 4, apoptosis-related cysteine peptidase																	ENSDORG00000016256			ENSJJAG00000019514	ENSSTOG00000002855		ENSOCUG00000029247			ENSRNOG00000033697				ENSPCOG00000019189		ENSOGAG00000005570
ENSMUSG00000034039	0	1	6	9	2	17	25318654	25322684	1	Prss29	protease, serine 29	ENSNGAG00000019360	ENSFDAG00000015703	ENSCLAG00000013616					ENSPPYG00000006942	ENSANAG00000031562			ENSODEG00000015365					ENSDORG00000029349	ENSPEMG00000014382	ENSCPOG00000030620	ENSJJAG00000006993	ENSSTOG00000000724	ENSMOCG00000013632		ENSCAPG00000015066	ENSMAUG00000012631	ENSRNOG00000039405			ENSCSAG00000011780						ENSPANG00000009724
ENSMUSG00000034359	1	3	4	5	6	4	112557194	112652248	1	Skint2	selection and upkeep of intraepithelial T cells 2				ENSNLEG00000034414	ENSPTRG00000043073			ENSPPYG00000001374					ENSGGOG00000044020			ENSMNEG00000042343		ENSPEMG00000021558			ENSSTOG00000023325	ENSMOCG00000003588			ENSMAUG00000004245	ENSRNOG00000042047		ENSMLEG00000032370	ENSCSAG00000001252				ENSRROG00000039977	ENSCATG00000002046	ENSPANG00000011532	ENSRBIG00000040410
ENSMUSG00000035836	0	2	6	5	3	5	86916638	86926530	-1	Ugt2b1	UDP glucuronosyltransferase 2 family, polypeptide B1	ENSNGAG00000000922					ENSSBOG00000023719									ENSMICG00000037130			ENSPEMG00000012901				ENSMOCG00000021522	ENSOCUG00000026147		ENSMAUG00000019989	ENSRNOG00000001990				ENSPCOG00000017190	ENSTSYG00000029301	ENSOGAG00000024874
ENSMUSG00000036368	0	1	6	8	4	17	79611863	79693192	1	Rmdn2	regulator of microtubule dynamics 2	ENSNGAG00000014578	ENSFDAG00000009090	ENSCLAG00000004882					ENSPPYG00000012486	ENSANAG00000026959						ENSMICG00000038134			ENSPEMG00000008638	ENSCPOG00000021133		ENSSTOG00000023154	ENSMOCG00000016203	ENSOCUG00000021847	ENSCAPG00000007416	ENSMAUG00000012257	ENSRNOG00000006082			ENSCSAG00000012222	ENSPCOG00000018111		ENSOGAG00000030823	ENSRROG00000038757
ENSMUSG00000036800	0	2	7	6	5	15	71431609	71727838	-1	Fam135b	family with sequence similarity 135, member B		ENSFDAG00000015093	ENSCLAG00000002324								ENSMMUG00000020326				ENSMICG00000005212		ENSDORG00000028817		ENSCPOG00000032908		ENSSTOG00000013996	ENSMOCG00000002707	ENSOCUG00000004004			ENSRNOG00000005159	ENSCANG00000032221		ENSCSAG00000009776	ENSPCOG00000020978		ENSOGAG00000005671			ENSPANG00000019753
ENSMUSG00000037145	1	3	4	5	2	11	58608204	58616075	-1	2210407C18Rik	RIKEN cDNA 2210407C18 gene					ENSPTRG00000048448		ENSPPAG00000030324	ENSPPYG00000029496	ENSANAG00000027353	ENSMFAG00000040572						ENSMNEG00000027862		ENSPEMG00000023757	ENSCPOG00000032795			ENSMOCG00000022238	ENSOCUG00000021374			ENSRNOG00000038422								ENSCATG00000037722	ENSPANG00000025212
ENSMUSG00000038044	0	1	4	5	2	5	25516067	25518027	1	Cct8l1	chaperonin containing TCP1, subunit 8 (theta)-like 1	ENSNGAG00000024263	ENSFDAG00000007675	ENSCLAG00000002244		ENSPTRG00000044901		ENSPPAG00000023013	ENSPPYG00000018204	ENSANAG00000003264										ENSCPOG00000020546		ENSSTOG00000025875		ENSOCUG00000000742	ENSCAPG00000016548		ENSRNOG00000047114			ENSCSAG00000019526			ENSOGAG00000028124
ENSMUSG00000038057	1	2	6	9	2	11	76217608	76218666	1	Dbil5	diazepam binding inhibitor-like 5	ENSNGAG00000015983		ENSCLAG00000007298	ENSNLEG00000000532								ENSODEG00000008953			ENSMICG00000027145		ENSDORG00000024622	ENSPEMG00000022249	ENSCPOG00000019350	ENSJJAG00000014114	ENSSTOG00000022725	ENSMOCG00000004108	ENSOCUG00000002208		ENSMAUG00000009815	ENSRNOG00000007771				ENSPCOG00000009199		ENSOGAG00000032014
ENSMUSG00000038279	0	2	4	6	5	6	125131909	125144753	1	Nop2	NOP2 nucleolar protein	ENSNGAG00000019010		ENSCLAG00000014440	ENSNLEG00000004242		ENSSBOG00000034622		ENSPPYG00000004191					ENSGGOG00000001926		ENSMICG00000006570			ENSPEMG00000013138	ENSCPOG00000020690			ENSMOCG00000017237	ENSOCUG00000008203	ENSCAPG00000011953		ENSRNOG00000018453	ENSCANG00000038803		ENSCSAG00000010484		ENSTSYG00000006030		ENSRROG00000041019		ENSPANG00000024426
ENSMUSG00000038895	0	3	7	5	2	9	22055411	22071376	-1	Zfp653	zinc finger protein 653																		ENSPEMG00000022827		ENSJJAG00000000128	ENSSTOG00000003640	ENSMOCG00000016821				ENSRNOG00000014065					ENSTSYG00000026189	ENSOGAG00000007074
ENSMUSG00000038994	1	2	3	3	6	11	94967593	94968456	1	Hils1	histone H1-like protein in spermatids 1		ENSFDAG00000006735		ENSNLEG00000008990	ENSPTRG00000046816	ENSSBOG00000032392		ENSPPYG00000008936		ENSMFAG00000033947	ENSMMUG00000041654		ENSGGOG00000013204			ENSMNEG00000024961					ENSSTOG00000024093		ENSOCUG00000012304			ENSRNOG00000024041	ENSCANG00000029657					ENSOGAG00000027712	ENSRROG00000032771	ENSCATG00000044884	ENSPANG00000022597	ENSRBIG00000035550
ENSMUSG00000043314	1	3	7	7	4	11	58454105	58462270	-1	Olfr30	olfactory receptor 30										ENSMFAG00000036536	ENSMMUG00000014683				ENSMICG00000012057	ENSMNEG00000015600		ENSPEMG00000004720	ENSCPOG00000008672		ENSSTOG00000027395	ENSMOCG00000002305	ENSOCUG00000016841		ENSMAUG00000010493	ENSRNOG00000026801		ENSMLEG00000032300		ENSPCOG00000014458				ENSCATG00000030371	ENSPANG00000031310
ENSMUSG00000043383	1	3	7	4	3	4	118687486	118692756	-1	Olfr1342	olfactory receptor 1342									ENSANAG00000029924							ENSMNEG00000005715			ENSCPOG00000008911		ENSSTOG00000022697		ENSOCUG00000021538	ENSCAPG00000005455						ENSPCOG00000015185	ENSTSYG00000032972				ENSPANG00000030665
ENSMUSG00000043727	1	2	5	5	8	2	129458359	129536602	-1	F830045P16Rik	RIKEN cDNA F830045P16 gene		ENSFDAG00000012664	ENSCLAG00000013436	ENSNLEG00000027626		ENSSBOG00000022308			ENSANAG00000035617	ENSMFAG00000000677	ENSMMUG00000038598	ENSODEG00000006224	ENSGGOG00000040241	ENSCJAG00000046439		ENSMNEG00000028514			ENSCPOG00000019652		ENSSTOG00000023767	ENSMOCG00000018895	ENSOCUG00000026745			ENSRNOG00000026061	ENSCANG00000027944	ENSMLEG00000036013	ENSCSAG00000010732			ENSOGAG00000029222	ENSRROG00000035911	ENSCATG00000040461	ENSPANG00000004890	ENSRBIG00000029667
ENSMUSG00000044022	0	3	6	6	3	18	37513621	37518325	1	Pcdhb21	protocadherin beta 21			ENSCLAG00000011461		ENSPTRG00000045415					ENSMFAG00000031666	ENSMMUG00000042697	ENSODEG00000011579					ENSDORG00000011185			ENSJJAG00000023381	ENSSTOG00000030063		ENSOCUG00000010930		ENSMAUG00000020032	ENSRNOG00000033479		ENSMLEG00000031899		ENSPCOG00000026827					ENSPANG00000003993
ENSMUSG00000044039	1	3	7	3	2	2	111474101	111479994	1	Olfr1288	olfactory receptor 1288			ENSCLAG00000017391																		ENSSTOG00000020107		ENSOCUG00000024888			ENSRNOG00000004938			ENSCSAG00000000362			ENSOGAG00000028295
ENSMUSG00000044937	1	3	6	8	2	10	86705811	86776844	1	Ttc41	tetratricopeptide repeat domain 41								ENSPPYG00000004888			ENSMMUG00000031594						ENSDORG00000027656	ENSPEMG00000001891		ENSJJAG00000009462	ENSSTOG00000005262	ENSMOCG00000012760	ENSOCUG00000025186		ENSMAUG00000011319	ENSRNOG00000026807			ENSCSAG00000003135			ENSOGAG00000017003
ENSMUSG00000044985	1	2	4	3	3	17	37799888	37808617	1	Olfr124	olfactory receptor 124	ENSNGAG00000010566				ENSPTRG00000047825		ENSPPAG00000042276	ENSPPYG00000016385			ENSMMUG00000013909											ENSMOCG00000005857	ENSOCUG00000011394			ENSRNOG00000000747	ENSCANG00000009566					ENSOGAG00000032464	ENSRROG00000022402
ENSMUSG00000045202	1	3	5	4	3	17	37793529	37798134	1	Olfr123	olfactory receptor 123					ENSPTRG00000049682		ENSPPAG00000040397						ENSGGOG00000026870					ENSPEMG00000009787			ENSSTOG00000034648		ENSOCUG00000028081			ENSRNOG00000000746						ENSOGAG00000025464		ENSCATG00000008889		ENSRBIG00000040914
ENSMUSG00000045216	0	3	4	10	4	1	36068400	36106446	1	Hs6st1	heparan sulfate 6-O-sulfotransferase 1			ENSCLAG00000004326	ENSNLEG00000015958	ENSPTRG00000012440			ENSPPYG00000012754		ENSMFAG00000044689	ENSMMUG00000030412			ENSCJAG00000011010	ENSMICG00000044622		ENSDORG00000028206	ENSPEMG00000000460	ENSCPOG00000037327	ENSJJAG00000023119	ENSSTOG00000023685	ENSMOCG00000000961	ENSOCUG00000013158	ENSCAPG00000006453	ENSMAUG00000020674	ENSRNOG00000014516	ENSCANG00000038320		ENSCSAG00000016886	ENSPCOG00000021561					ENSPANG00000009847
ENSMUSG00000045474	1	1	7	7	3	13	21141882	21145867	-1	Olfr1368	olfactory receptor 1368	ENSNGAG00000005277	ENSFDAG00000010057	ENSCLAG00000017471										ENSGGOG00000039472				ENSDORG00000028036	ENSPEMG00000001338	ENSCPOG00000022161		ENSSTOG00000022034		ENSOCUG00000021562		ENSMAUG00000017298	ENSRNOG00000057176		ENSMLEG00000036678						ENSCATG00000037492	ENSPANG00000031052
ENSMUSG00000046196	1	1	5	7	6	17	80207460	80217936	1	Ttc39d	tetratricopeptide repeat domain 39D	ENSNGAG00000011058	ENSFDAG00000009737	ENSCLAG00000017728		ENSPTRG00000045161		ENSPPAG00000031868		ENSANAG00000036837		ENSMMUG00000030864		ENSGGOG00000022727	ENSCJAG00000015183		ENSMNEG00000025822		ENSPEMG00000016460		ENSJJAG00000012034	ENSSTOG00000019971	ENSMOCG00000001130	ENSOCUG00000026618		ENSMAUG00000018238	ENSRNOG00000027343	ENSCANG00000005988	ENSMLEG00000028196				ENSOGAG00000024566	ENSRROG00000020729		ENSPANG00000031784	ENSRBIG00000029512
ENSMUSG00000046743	0	3	7	6	2	3	38886940	39011985	1	Fat4	FAT atypical cadherin 4			ENSCLAG00000006183												ENSMICG00000012108				ENSCPOG00000003631		ENSSTOG00000010020	ENSMOCG00000018552		ENSCAPG00000016951	ENSMAUG00000012344	ENSRNOG00000028335				ENSPCOG00000019279		ENSOGAG00000002605
ENSMUSG00000047228	0	1	2	7	6	6	128539821	128581608	-1	A2ml1	alpha-2-macroglobulin like 1	ENSNGAG00000014743	ENSFDAG00000011453	ENSCLAG00000014193	ENSNLEG00000002934	ENSPTRG00000044752	ENSSBOG00000031521	ENSPPAG00000042963	ENSPPYG00000004253		ENSMFAG00000031798	ENSMMUG00000002144				ENSMICG00000047900	ENSMNEG00000045563		ENSPEMG00000014330	ENSCPOG00000010987	ENSJJAG00000019095		ENSMOCG00000021791	ENSOCUG00000000313		ENSMAUG00000000613	ENSRNOG00000007247	ENSCANG00000029428	ENSMLEG00000038277	ENSCSAG00000009404				ENSRROG00000039611	ENSCATG00000030619	ENSPANG00000007391
ENSMUSG00000047641	0	2	7	6	2	15	101431038	101438804	-1	Krt87	keratin 87	ENSNGAG00000005068																ENSDORG00000008198	ENSPEMG00000009186		ENSJJAG00000011756		ENSMOCG00000022123	ENSOCUG00000023092			ENSRNOG00000032859				ENSPCOG00000000787		ENSOGAG00000008483
ENSMUSG00000047716	1	2	7	4	3	14	50381163	50394192	1	Olfr736	olfactory receptor 736	ENSNGAG00000002247													ENSCJAG00000043640					ENSCPOG00000001586		ENSSTOG00000028174		ENSOCUG00000006773			ENSRNOG00000008739				ENSPCOG00000015838		ENSOGAG00000025848			ENSPANG00000031964
ENSMUSG00000049128	0	2	6	3	2	3	92570902	92573735	-1	Ivl	involucrin	ENSNGAG00000016451						ENSPPAG00000031701						ENSGGOG00000001753		ENSMICG00000026964			ENSPEMG00000019081							ENSMAUG00000017956	ENSRNOG00000009314			ENSCSAG00000000040							ENSRBIG00000031008
ENSMUSG00000049618	1	3	5	4	4	17	37334303	37339698	-1	Olfr103	olfactory receptor 103					ENSPTRG00000017893		ENSPPAG00000017644			ENSMFAG00000008214	ENSMMUG00000010624		ENSGGOG00000008752			ENSMNEG00000013441	ENSDORG00000013846				ENSSTOG00000024060		ENSOCUG00000025180			ENSRNOG00000058776			ENSCSAG00000019066			ENSOGAG00000030878		ENSCATG00000043271		ENSRBIG00000016354
ENSMUSG00000050425	1	2	7	4	2	7	48550965	48558086	-1	Mrgprb2	MAS-related GPR, member B2	ENSNGAG00000002808																				ENSSTOG00000026033	ENSMOCG00000000883			ENSMAUG00000006507	ENSRNOG00000037156				ENSPCOG00000002623		ENSOGAG00000031800
ENSMUSG00000050870	1	2	7	2	2	7	48388526	48389648	1	Mrgprb8	MAS-related GPR, member B8	ENSNGAG00000002808																				ENSSTOG00000026033					ENSRNOG00000045635				ENSPCOG00000002623		ENSOGAG00000031800
ENSMUSG00000051258	1	1	4	4	2	13	21610978	21614022	-1	Olfr1362	olfactory receptor 1362	ENSNGAG00000005277	ENSFDAG00000012159	ENSCLAG00000002900	ENSNLEG00000030922		ENSSBOG00000033540		ENSPPYG00000016361						ENSCJAG00000012615			ENSDORG00000026539		ENSCPOG00000024747		ENSSTOG00000019623		ENSOCUG00000024185								ENSTSYG00000026563	ENSOGAG00000029376
ENSMUSG00000052642	1	2	7	8	2	11	58446149	58452923	-1	4930504O13Rik	RIKEN cDNA 4930504O13 gene		ENSFDAG00000004930	ENSCLAG00000005715							ENSMFAG00000040566	ENSMMUG00000039909	ENSODEG00000003965				ENSMNEG00000022487		ENSPEMG00000022775	ENSCPOG00000040321	ENSJJAG00000013945	ENSSTOG00000034328		ENSOCUG00000029217	ENSCAPG00000009334	ENSMAUG00000021917	ENSRNOG00000002845								ENSCATG00000035289	ENSPANG00000006482
ENSMUSG00000055960	1	3	4	4	6	4	112072016	112168076	1	Skint4	selection and upkeep of intraepithelial T cells 4				ENSNLEG00000034414	ENSPTRG00000043073			ENSPPYG00000001374					ENSGGOG00000044020			ENSMNEG00000042343		ENSPEMG00000021558			ENSSTOG00000023325	ENSMOCG00000003588			ENSMAUG00000004245			ENSMLEG00000032370	ENSCSAG00000001252				ENSRROG00000039977	ENSCATG00000002046	ENSPANG00000011532	ENSRBIG00000040410
ENSMUSG00000055971	1	2	6	6	2	11	73424609	73428477	-1	Olfr378	olfactory receptor 378	ENSNGAG00000016152							ENSPPYG00000007809										ENSPEMG00000001979			ENSSTOG00000029119	ENSMOCG00000002361	ENSOCUG00000024329		ENSMAUG00000010042	ENSRNOG00000055982			ENSCSAG00000000574			ENSOGAG00000007404
ENSMUSG00000056436	1	2	5	6	3	2	76353942	76360450	-1	Cyct	cytochrome c, testis	ENSNGAG00000023547				ENSPTRG00000051577		ENSPPAG00000035494						ENSGGOG00000040977		ENSMICG00000047030		ENSDORG00000004101	ENSPEMG00000022193			ENSSTOG00000008853	ENSMOCG00000021506	ENSOCUG00000025342		ENSMAUG00000016722					ENSPCOG00000028806		ENSOGAG00000026648		ENSCATG00000039319
ENSMUSG00000057270	1	3	6	3	2	19	13835033	13850692	-1	Olfr1501	olfactory receptor 1501								ENSPPYG00000003260						ENSCJAG00000022668	ENSMICG00000035269						ENSSTOG00000022326		ENSOCUG00000027144			ENSRNOG00000045761			ENSCSAG00000019190			ENSOGAG00000031571
ENSMUSG00000058287	1	3	4	3	2	11	58432559	58441622	1	Gm12253	predicted gene 12253					ENSPTRG00000048448		ENSPPAG00000030324	ENSPPYG00000029496	ENSANAG00000027353	ENSMFAG00000040572						ENSMNEG00000027862			ENSCPOG00000032795				ENSOCUG00000021374			ENSRNOG00000002820								ENSCATG00000037722	ENSPANG00000025212
ENSMUSG00000059105	1	3	6	3	2	19	13886920	13897928	-1	Olfr1504	olfactory receptor 1504								ENSPPYG00000003260						ENSCJAG00000022668	ENSMICG00000035269						ENSSTOG00000022326		ENSOCUG00000027144			ENSRNOG00000045761			ENSCSAG00000019190			ENSOGAG00000031571
ENSMUSG00000059964	1	1	7	3	4	17	37696564	37702124	1	Olfr119	olfactory receptor 119	ENSNGAG00000010566	ENSFDAG00000017924								ENSMFAG00000043686						ENSMNEG00000039847						ENSMOCG00000022005	ENSOCUG00000024442			ENSRNOG00000050316	ENSCANG00000043674			ENSPCOG00000021535			ENSRROG00000036354			ENSRBIG00000043337
ENSMUSG00000060017	1	1	7	3	4	17	37748855	37753169	1	Olfr121	olfactory receptor 121	ENSNGAG00000010566	ENSFDAG00000017924								ENSMFAG00000043686						ENSMNEG00000039847						ENSMOCG00000022005	ENSOCUG00000024442			ENSRNOG00000050316	ENSCANG00000043674			ENSPCOG00000021535			ENSRROG00000036354			ENSRBIG00000043337
ENSMUSG00000061482	0	2	6	2	6	13	23581598	23582735	1	Hist1h4d	histone cluster 1, H4d		ENSFDAG00000018546	ENSCLAG00000003650	ENSNLEG00000030114						ENSMFAG00000030750			ENSGGOG00000043188	ENSCJAG00000048144	ENSMICG00000046298	ENSMNEG00000028198			ENSCPOG00000038477			ENSMOCG00000002334					ENSCANG00000021491	ENSMLEG00000006772		ENSPCOG00000026707	ENSTSYG00000035135		ENSRROG00000006877			ENSRBIG00000012748
ENSMUSG00000062128	1	2	6	8	2	11	73350783	73355951	1	Olfr20	olfactory receptor 20	ENSNGAG00000016152							ENSPPYG00000007809									ENSDORG00000025052	ENSPEMG00000019197		ENSJJAG00000016885	ENSSTOG00000009780	ENSMOCG00000011159	ENSOCUG00000024329		ENSMAUG00000004137	ENSRNOG00000052661			ENSCSAG00000000574			ENSOGAG00000007404
ENSMUSG00000062209	0	2	7	8	3	1	68032186	69108059	-1	Erbb4	erb-b2 receptor tyrosine kinase 4		ENSFDAG00000016959	ENSCLAG00000006948						ENSANAG00000034026						ENSMICG00000036699		ENSDORG00000013025		ENSCPOG00000011232	ENSJJAG00000021464	ENSSTOG00000000187	ENSMOCG00000016854		ENSCAPG00000011121	ENSMAUG00000021336	ENSRNOG00000014248			ENSCSAG00000009457			ENSOGAG00000010768			ENSPANG00000020599
ENSMUSG00000062914	1	2	7	4	2	10	129264407	129271485	-1	Olfr777	olfactory receptor 777	ENSNGAG00000000069											ENSODEG00000001613			ENSMICG00000042889								ENSOCUG00000023742	ENSCAPG00000017996	ENSMAUG00000010938	ENSRNOG00000028911				ENSPCOG00000027805		ENSOGAG00000016988
ENSMUSG00000063615	1	1	6	2	2	7	103889485	103894485	-1	Olfr64	olfactory receptor 64	ENSNGAG00000000392	ENSFDAG00000003333						ENSPPYG00000003589					ENSGGOG00000007978					ENSPEMG00000000854								ENSRNOG00000048465						ENSOGAG00000032697	ENSRROG00000034851
ENSMUSG00000063881	1	2	6	8	2	11	73371246	73377836	1	Olfr376	olfactory receptor 376	ENSNGAG00000016152							ENSPPYG00000007809									ENSDORG00000025052	ENSPEMG00000019197		ENSJJAG00000016885	ENSSTOG00000009780	ENSMOCG00000011159	ENSOCUG00000024329		ENSMAUG00000004137	ENSRNOG00000052661			ENSCSAG00000000574			ENSOGAG00000007404
ENSMUSG00000063994	1	1	7	2	4	17	37721808	37727220	1	Olfr120	olfactory receptor 120	ENSNGAG00000010566	ENSFDAG00000017924								ENSMFAG00000043686						ENSMNEG00000039847						ENSMOCG00000022005	ENSOCUG00000024442				ENSCANG00000043674			ENSPCOG00000021535			ENSRROG00000036354			ENSRBIG00000043337
ENSMUSG00000066268	1	2	7	6	2	7	103118403	103125638	-1	Olfr586	olfactory receptor 586	ENSNGAG00000009172		ENSCLAG00000017899											ENSCJAG00000015679					ENSCPOG00000022245		ENSSTOG00000027463	ENSMOCG00000000171	ENSOCUG00000028196	ENSCAPG00000014462		ENSRNOG00000047528						ENSOGAG00000028123	ENSRROG00000034170
ENSMUSG00000066269	1	3	7	2	5	7	102952270	102958775	-1	Olfr575	olfactory receptor 575			ENSCLAG00000016017															ENSPEMG00000005348						ENSCAPG00000015825					ENSCSAG00000019354			ENSOGAG00000025689	ENSRROG00000038629		ENSPANG00000012359	ENSRBIG00000040169
ENSMUSG00000067613	0	2	7	7	2	15	101485130	101491512	-1	Krt83	keratin 83	ENSNGAG00000005068																ENSDORG00000008198	ENSPEMG00000006830		ENSJJAG00000011756		ENSMOCG00000016450	ENSOCUG00000023092		ENSMAUG00000015934	ENSRNOG00000030814				ENSPCOG00000000787		ENSOGAG00000008483
ENSMUSG00000067614	0	1	7	8	2	15	101473478	101479986	1	Krt86	keratin 86	ENSNGAG00000017163	ENSFDAG00000021302	ENSCLAG00000003832									ENSODEG00000011372		ENSCJAG00000018147	ENSMICG00000033438			ENSPEMG00000013564	ENSCPOG00000011043	ENSJJAG00000000421	ENSSTOG00000024881	ENSMOCG00000019334	ENSOCUG00000023092	ENSCAPG00000013346		ENSRNOG00000008367				ENSPCOG00000000787		ENSOGAG00000008483
ENSMUSG00000067615	0	2	7	7	2	15	101459061	101463751	-1	Krt81	keratin 81	ENSNGAG00000005068																ENSDORG00000008198	ENSPEMG00000006830		ENSJJAG00000011756		ENSMOCG00000016450	ENSOCUG00000023092		ENSMAUG00000015934	ENSRNOG00000036871				ENSPCOG00000000787		ENSOGAG00000008483
ENSMUSG00000069301	0	2	7	3	2	13	22042460	22042944	-1	Hist1h2ag	histone cluster 1, H2ag	ENSNGAG00000018828								ENSANAG00000004259							ENSMNEG00000027982		ENSPEMG00000001124					ENSOCUG00000024086			ENSRNOG00000058437						ENSOGAG00000008012				ENSRBIG00000002849
ENSMUSG00000069823	1	2	6	6	2	11	73393010	73399614	-1	Olfr1	olfactory receptor 1	ENSNGAG00000016152							ENSPPYG00000007809										ENSPEMG00000008955			ENSSTOG00000029119	ENSMOCG00000022742	ENSOCUG00000024329		ENSMAUG00000020111	ENSRNOG00000047958			ENSCSAG00000000574			ENSOGAG00000007404
ENSMUSG00000070374	1	3	4	5	7	11	74283736	74291608	1	Olfr59	olfactory receptor 59					ENSPTRG00000051355		ENSPPAG00000035726	ENSPPYG00000007802		ENSMFAG00000028403	ENSMMUG00000012824		ENSGGOG00000023226		ENSMICG00000026805	ENSMNEG00000044850		ENSPEMG00000020430				ENSMOCG00000015381	ENSOCUG00000012973		ENSMAUG00000021086	ENSRNOG00000047153	ENSCANG00000026362	ENSMLEG00000004833		ENSPCOG00000005130		ENSOGAG00000034219	ENSRROG00000028967	ENSCATG00000044081	ENSPANG00000017361
ENSMUSG00000070375	1	3	4	5	7	11	74259808	74271625	1	Olfr406	olfactory receptor 406					ENSPTRG00000051355		ENSPPAG00000035726	ENSPPYG00000007802		ENSMFAG00000028403	ENSMMUG00000012824		ENSGGOG00000023226		ENSMICG00000026805	ENSMNEG00000044850		ENSPEMG00000020430				ENSMOCG00000015381	ENSOCUG00000012973		ENSMAUG00000021086	ENSRNOG00000047153	ENSCANG00000026362	ENSMLEG00000004833		ENSPCOG00000005130		ENSOGAG00000034219	ENSRROG00000028967	ENSCATG00000044081	ENSPANG00000017361
ENSMUSG00000070546	0	2	7	4	2	7	48642803	48643811	-1	Mrgprb3	MAS-related GPR, member B3	ENSNGAG00000002808																				ENSSTOG00000026033	ENSMOCG00000000883			ENSMAUG00000006507	ENSRNOG00000014266				ENSPCOG00000002623		ENSOGAG00000031800
ENSMUSG00000070547	0	2	7	3	2	7	48444113	48456342	-1	Mrgprb1	MAS-related GPR, member B1	ENSNGAG00000002808																				ENSSTOG00000026033				ENSMAUG00000007277	ENSRNOG00000022729				ENSPCOG00000002623		ENSOGAG00000031800
ENSMUSG00000070550	0	2	7	3	2	7	48198070	48199288	-1	Mrgprb4	MAS-related GPR, member B4	ENSNGAG00000002808																				ENSSTOG00000026033	ENSMOCG00000017120				ENSRNOG00000022703				ENSPCOG00000002623		ENSOGAG00000031800
ENSMUSG00000070551	0	2	7	3	2	7	48167983	48169019	-1	Mrgprb5	MAS-related GPR, member B5	ENSNGAG00000002808																				ENSSTOG00000026033	ENSMOCG00000017120				ENSRNOG00000022703				ENSPCOG00000002623		ENSOGAG00000031800
ENSMUSG00000070868	1	3	4	4	6	4	112232245	112300468	1	Skint3	selection and upkeep of intraepithelial T cells 3				ENSNLEG00000034414	ENSPTRG00000043073			ENSPPYG00000001374					ENSGGOG00000044020			ENSMNEG00000042343		ENSPEMG00000021558			ENSSTOG00000023325	ENSMOCG00000003588			ENSMAUG00000004245			ENSMLEG00000032370	ENSCSAG00000001252				ENSRROG00000039977	ENSCATG00000002046	ENSPANG00000011532	ENSRBIG00000040410
ENSMUSG00000071478	0	2	7	3	2	13	23574381	23574952	1	Hist1h2ad	histone cluster 1, H2ad	ENSNGAG00000018828								ENSANAG00000004259							ENSMNEG00000027982		ENSPEMG00000001124					ENSOCUG00000024086			ENSRNOG00000058437						ENSOGAG00000008012				ENSRBIG00000002849
ENSMUSG00000071724	1	3	7	7	2	15	76294348	76296896	1	Smpd5	sphingomyelin phosphodiesterase 5															ENSMICG00000044882		ENSDORG00000010839	ENSPEMG00000015740		ENSJJAG00000018992	ENSSTOG00000026841	ENSMOCG00000004813			ENSMAUG00000012858	ENSRNOG00000037299					ENSTSYG00000033130	ENSOGAG00000034438
ENSMUSG00000072955	0	3	6	2	2	X	136954988	136976869	-1	Tmsb15l	thymosin beta 15b like				ENSNLEG00000013624					ENSANAG00000025935		ENSMMUG00000015878											ENSMOCG00000000425				ENSRNOG00000037661				ENSPCOG00000020990					ENSPANG00000034252
ENSMUSG00000073924	1	3	6	7	5	7	104613955	104621603	1	Olfr656	olfactory receptor 656			ENSCLAG00000017946	ENSNLEG00000018165						ENSMFAG00000031406				ENSCJAG00000022982		ENSMNEG00000041865		ENSPEMG00000022995	ENSCPOG00000031709		ENSSTOG00000028676	ENSMOCG00000001680	ENSOCUG00000028111		ENSMAUG00000015745	ENSRNOG00000017252				ENSPCOG00000023676		ENSOGAG00000033518	ENSRROG00000044513	ENSCATG00000037954		ENSRBIG00000040020
ENSMUSG00000073927	1	3	7	6	2	7	104560901	104568634	1	Olfr652	olfactory receptor 652										ENSMFAG00000031406									ENSCPOG00000022602	ENSJJAG00000018180		ENSMOCG00000014461	ENSOCUG00000022461	ENSCAPG00000000040		ENSRNOG00000017214						ENSOGAG00000033814			ENSPANG00000032090
ENSMUSG00000073950	1	3	6	3	4	7	103335917	103339564	1	Olfr599	olfactory receptor 599			ENSCLAG00000018024					ENSPPYG00000003602		ENSMFAG00000000786	ENSMMUG00000001064					ENSMNEG00000034613					ENSSTOG00000020859		ENSOCUG00000022078			ENSRNOG00000048810		ENSMLEG00000031324				ENSOGAG00000014104		ENSCATG00000044261	ENSPANG00000009249
ENSMUSG00000073951	1	3	7	3	2	7	103323568	103329888	1	Olfr598	olfactory receptor 598			ENSCLAG00000015666												ENSMICG00000038536	ENSMNEG00000045572			ENSCPOG00000004045					ENSCAPG00000010531		ENSRNOG00000050189				ENSPCOG00000023203		ENSOGAG00000034579
ENSMUSG00000073952	1	3	7	3	2	7	103316315	103322799	1	Olfr597	olfactory receptor 597			ENSCLAG00000015666												ENSMICG00000038536	ENSMNEG00000045572			ENSCPOG00000004045					ENSCAPG00000010531		ENSRNOG00000050189				ENSPCOG00000023203		ENSOGAG00000034579
ENSMUSG00000073963	1	3	7	4	2	7	102924409	102928608	1	Olfr572	olfactory receptor 572										ENSMFAG00000045475	ENSMMUG00000038534			ENSCJAG00000023059							ENSSTOG00000021088	ENSMOCG00000002072	ENSOCUG00000000691		ENSMAUG00000009385										ENSPANG00000030961	ENSRBIG00000036133
ENSMUSG00000073997	1	2	4	5	8	7	99763507	99769321	1	Olfr521	olfactory receptor 521	ENSNGAG00000016422			ENSNLEG00000016946	ENSPTRG00000043832		ENSPPAG00000015262		ENSANAG00000033225	ENSMFAG00000035199	ENSMMUG00000010688	ENSODEG00000004518		ENSCJAG00000022088	ENSMICG00000035272	ENSMNEG00000031819	ENSDORG00000002748				ENSSTOG00000020894	ENSMOCG00000008347			ENSMAUG00000001599	ENSRNOG00000018078	ENSCANG00000036151	ENSMLEG00000028250		ENSPCOG00000004225	ENSTSYG00000012446	ENSOGAG00000026432	ENSRROG00000007318	ENSCATG00000019868	ENSPANG00000029996
ENSMUSG00000074109	0	2	7	3	2	7	48478619	48499321	-1	Mrgprx2	MAS-related GPR, member X2	ENSNGAG00000002808																				ENSSTOG00000026033				ENSMAUG00000007277	ENSRNOG00000022729				ENSPCOG00000002623		ENSOGAG00000031800
ENSMUSG00000075215	1	3	7	5	2	2	85607037	85611903	-1	Olfr1000	olfactory receptor 1000			ENSCLAG00000009406																ENSCPOG00000030195		ENSSTOG00000024631		ENSOCUG00000023413	ENSCAPG00000000369		ENSRNOG00000050082						ENSOGAG00000026253				ENSRBIG00000029124
ENSMUSG00000076655	0	2	7	5	3	12	113948282	113948796	-1	Ighv4-1	immunoglobulin heavy variable 4-1		ENSFDAG00000005868	ENSCLAG00000000243							ENSMFAG00000001099		ENSODEG00000001186			ENSMICG00000036865	ENSMNEG00000041083			ENSCPOG00000030813			ENSMOCG00000016167		ENSCAPG00000000801	ENSMAUG00000021094	ENSRNOG00000048425		ENSMLEG00000031408	ENSCSAG00000009253					ENSCATG00000003514
ENSMUSG00000076934	1	3	7	2	4	16	19085017	19085500	-1	Iglv1	immunoglobulin lambda variable 1			ENSCLAG00000015735							ENSMFAG00000037246					ENSMICG00000036900				ENSCPOG00000024036							ENSRNOG00000042193		ENSMLEG00000001614	ENSCSAG00000013769				ENSRROG00000006792	ENSCATG00000015776
ENSMUSG00000076940	1	3	7	2	4	16	19260401	19260859	-1	Iglv2	immunoglobulin lambda variable 2			ENSCLAG00000015735							ENSMFAG00000037246					ENSMICG00000036900				ENSCPOG00000024036							ENSRNOG00000042193		ENSMLEG00000001614	ENSCSAG00000013769				ENSRROG00000006792	ENSCATG00000015776
ENSMUSG00000078506	0	3	4	2	3	4	144555000	144565134	-1	Gm13124	predicted gene 13124				ENSNLEG00000009845		ENSSBOG00000023638	ENSPPAG00000043843			ENSMFAG00000032220								ENSPEMG00000019508								ENSRNOG00000050089			ENSCSAG00000000812					ENSCATG00000031004		ENSRBIG00000040223
ENSMUSG00000078721	0	2	5	3	2	4	42848071	42853888	-1	Fam205a1	family with sequence similarity 205, member A1	ENSNGAG00000012769				ENSPTRG00000051015	ENSSBOG00000005522								ENSCJAG00000044079	ENSMICG00000013883							ENSMOCG00000011493	ENSOCUG00000001904			ENSRNOG00000042596				ENSPCOG00000024649	ENSTSYG00000026810
ENSMUSG00000078722	1	2	5	3	2	4	42781928	42856771	-1	Gm12394	predicted gene 12394	ENSNGAG00000019465				ENSPTRG00000051015	ENSSBOG00000005522								ENSCJAG00000044079	ENSMICG00000013883			ENSPEMG00000012493					ENSOCUG00000001904		ENSMAUG00000015771					ENSPCOG00000024649	ENSTSYG00000026810
ENSMUSG00000078746	0	2	5	3	2	4	41966058	41971856	1	Fam205a4	family with sequence similarity 205, member A4	ENSNGAG00000012769				ENSPTRG00000051015	ENSSBOG00000005522								ENSCJAG00000044079	ENSMICG00000013883							ENSMOCG00000011493	ENSOCUG00000021045			ENSRNOG00000042596				ENSPCOG00000024649	ENSTSYG00000026810
ENSMUSG00000078934	1	1	6	6	7	9	35908423	35910796	1	9230113P08Rik	RIKEN cDNA 9230113P08 gene	ENSNGAG00000018626	ENSFDAG00000000949	ENSCLAG00000013836	ENSNLEG00000033582						ENSMFAG00000038824	ENSMMUG00000014120							ENSPEMG00000014238			ENSSTOG00000026387	ENSMOCG00000017438		ENSCAPG00000005237	ENSMAUG00000014338	ENSRNOG00000030188	ENSCANG00000023413	ENSMLEG00000032059				ENSOGAG00000029669	ENSRROG00000034353	ENSCATG00000040866	ENSPANG00000035766	ENSRBIG00000044350
ENSMUSG00000079606	1	3	7	5	2	X	48841466	48877713	-1	Gm595	predicted gene 595															ENSMICG00000045087						ENSSTOG00000029310	ENSMOCG00000012662	ENSOCUG00000026298		ENSMAUG00000011624	ENSRNOG00000024068				ENSPCOG00000019177		ENSOGAG00000024158
ENSMUSG00000079773	0	2	6	3	2	GL456350.1	173252	174286	-1	AC087559.2		ENSNGAG00000015032				ENSPTRG00000042745									ENSCJAG00000039110	ENSMICG00000043891			ENSPEMG00000013857				ENSMOCG00000000825			ENSMAUG00000020540					ENSPCOG00000028797	ENSTSYG00000028136
ENSMUSG00000079774	0	2	5	2	2	GL456350.1	144079	149877	-1	Fam205a4		ENSNGAG00000012769				ENSPTRG00000051015	ENSSBOG00000005522								ENSCJAG00000044079	ENSMICG00000013883							ENSMOCG00000011493	ENSOCUG00000001904							ENSPCOG00000024649	ENSTSYG00000026810
ENSMUSG00000080990	1	1	7	2	4	17	37666988	37673476	1	Olfr118	olfactory receptor 118	ENSNGAG00000010566	ENSFDAG00000017924								ENSMFAG00000043686						ENSMNEG00000039847						ENSMOCG00000022005	ENSOCUG00000024442				ENSCANG00000043674			ENSPCOG00000021535			ENSRROG00000036354			ENSRBIG00000043337
ENSMUSG00000081724	1	1	7	3	4	17	38050857	38060079	-1	Olfr129	olfactory receptor 129	ENSNGAG00000010566	ENSFDAG00000017924								ENSMFAG00000043686						ENSMNEG00000039847						ENSMOCG00000022005	ENSOCUG00000024442			ENSRNOG00000046708	ENSCANG00000043674			ENSPCOG00000021535			ENSRROG00000036354			ENSRBIG00000043337
ENSMUSG00000083188	0	3	4	5	7	11	74239566	74240537	1	Olfr404-ps1	olfactory receptor 404, pseudogene 1					ENSPTRG00000051355		ENSPPAG00000035726	ENSPPYG00000007802		ENSMFAG00000028403	ENSMMUG00000012824		ENSGGOG00000023226		ENSMICG00000026805	ENSMNEG00000044850		ENSPEMG00000020430				ENSMOCG00000015381	ENSOCUG00000012973		ENSMAUG00000021086	ENSRNOG00000047153	ENSCANG00000026362	ENSMLEG00000004833		ENSPCOG00000005130		ENSOGAG00000034219	ENSRROG00000028967	ENSCATG00000044081	ENSPANG00000017361
ENSMUSG00000083947	1	1	7	2	4	17	37768607	37773749	1	Olfr122	olfactory receptor 122	ENSNGAG00000010566	ENSFDAG00000017924								ENSMFAG00000043686						ENSMNEG00000039847							ENSOCUG00000024442			ENSRNOG00000046355	ENSCANG00000043674			ENSPCOG00000021535			ENSRROG00000036354			ENSRBIG00000043337
ENSMUSG00000089768	0	3	6	2	2	X	136974022	136976874	-1	Tmsb15b1	thymosin beta 15b1				ENSNLEG00000013624					ENSANAG00000025935		ENSMMUG00000015878											ENSMOCG00000000425				ENSRNOG00000037661				ENSPCOG00000020990					ENSPANG00000034252
ENSMUSG00000089773	1	3	4	4	6	4	112006269	112029538	1	Skint1	selection and upkeep of intraepithelial T cells 1				ENSNLEG00000034414	ENSPTRG00000043073			ENSPPYG00000001374					ENSGGOG00000044020			ENSMNEG00000042343		ENSPEMG00000011155			ENSSTOG00000023325				ENSMAUG00000008748	ENSRNOG00000043194		ENSMLEG00000032370	ENSCSAG00000001252				ENSRROG00000039977	ENSCATG00000002046	ENSPANG00000011532	ENSRBIG00000040410
ENSMUSG00000089837	0	2	5	3	3	15	79789675	79834237	-1	Npcd	neuronal pentraxin chromo domain	ENSNGAG00000021020						ENSPPAG00000036694	ENSPPYG00000011830										ENSPEMG00000014192		ENSJJAG00000014759		ENSMOCG00000017145					ENSCANG00000003916	ENSMLEG00000008447				ENSOGAG00000027969
ENSMUSG00000089996	0	3	6	2	2	X	136955265	136975497	-1	Tmsb15b2	thymosin beta 15b2				ENSNLEG00000013624					ENSANAG00000025935		ENSMMUG00000015878											ENSMOCG00000000425				ENSRNOG00000037661				ENSPCOG00000020990					ENSPANG00000034252
ENSMUSG00000091531	1	3	5	4	4	17	37311795	37317054	-1	Olfr102	olfactory receptor 102					ENSPTRG00000017893		ENSPPAG00000017644			ENSMFAG00000008214	ENSMMUG00000010624		ENSGGOG00000008752			ENSMNEG00000013441	ENSDORG00000013846				ENSSTOG00000024060		ENSOCUG00000025180			ENSRNOG00000048048			ENSCSAG00000019066			ENSOGAG00000030878		ENSCATG00000043271		ENSRBIG00000016354
ENSMUSG00000092077	1	3	5	4	4	17	37297556	37304313	-1	Olfr101	olfactory receptor 101					ENSPTRG00000017893		ENSPPAG00000017644			ENSMFAG00000008214	ENSMMUG00000010624		ENSGGOG00000008752			ENSMNEG00000013441	ENSDORG00000013846				ENSSTOG00000024060		ENSOCUG00000025180			ENSRNOG00000048048			ENSCSAG00000019066			ENSOGAG00000030878		ENSCATG00000043271		ENSRBIG00000016354
ENSMUSG00000093996	0	2	5	3	2	4	42318334	42323929	1	Fam205a3	family with sequence similarity 205, member A3	ENSNGAG00000012769				ENSPTRG00000051015	ENSSBOG00000005522								ENSCJAG00000044079	ENSMICG00000013883							ENSMOCG00000011493	ENSOCUG00000001904			ENSRNOG00000042596				ENSPCOG00000024649	ENSTSYG00000026810
ENSMUSG00000094066	0	2	5	3	2	4	42522580	42528175	-1	Fam205a2	family with sequence similarity 205, member A2	ENSNGAG00000012769				ENSPTRG00000051015	ENSSBOG00000005522								ENSCJAG00000044079	ENSMICG00000013883							ENSMOCG00000011493	ENSOCUG00000001904			ENSRNOG00000042596				ENSPCOG00000024649	ENSTSYG00000026810
ENSMUSG00000094194	0	3	5	2	4	12	113838526	113839010	-1	Ighv5-16	immunoglobulin heavy variable 5-16						ENSSBOG00000001475	ENSPPAG00000005763							ENSCJAG00000043502		ENSMNEG00000044726							ENSOCUG00000002061			ENSRNOG00000055164	ENSCANG00000029567		ENSCSAG00000009038						ENSPANG00000031137	ENSRBIG00000041421
ENSMUSG00000094248	0	2	3	7	3	13	21810465	21810944	1	Hist1h2ao	histone cluster 1, H2ao	ENSNGAG00000007331			ENSNLEG00000033776	ENSPTRG00000029801	ENSSBOG00000019996	ENSPPAG00000009835									ENSMNEG00000010874	ENSDORG00000025258	ENSPEMG00000007481			ENSSTOG00000033868	ENSMOCG00000001466	ENSOCUG00000021306		ENSMAUG00000017934	ENSRNOG00000056411					ENSTSYG00000031514			ENSCATG00000016587	ENSPANG00000032627
ENSMUSG00000094533	0	2	7	5	3	12	113981879	113982341	-1	Ighv11-1	immunoglobulin heavy variable 11-1		ENSFDAG00000005868	ENSCLAG00000000243							ENSMFAG00000001099		ENSODEG00000001186			ENSMICG00000036865	ENSMNEG00000041083			ENSCPOG00000030813			ENSMOCG00000016167		ENSCAPG00000000801	ENSMAUG00000021094	ENSRNOG00000047308		ENSMLEG00000031408	ENSCSAG00000009253					ENSCATG00000003514
ENSMUSG00000094576	0	2	5	3	2	GL456350.1	23801	25222	-1	AC087559.3		ENSNGAG00000019465				ENSPTRG00000045084	ENSSBOG00000005522								ENSCJAG00000044079	ENSMICG00000013883			ENSPEMG00000012493					ENSOCUG00000001904		ENSMAUG00000015771					ENSPCOG00000024649	ENSTSYG00000026810
ENSMUSG00000094822	1	3	7	3	4	7	103714671	103721166	1	Olfr243	olfactory receptor 243										ENSMFAG00000044271					ENSMICG00000003040	ENSMNEG00000039200		ENSPEMG00000008251							ENSMAUG00000009596	ENSRNOG00000029978				ENSPCOG00000004283		ENSOGAG00000030749	ENSRROG00000044072		ENSPANG00000034219
ENSMUSG00000094884	0	3	5	4	4	17	37379033	37386208	1	Olfr105-ps	olfactory receptor 105, pseudogene					ENSPTRG00000017893		ENSPPAG00000017644			ENSMFAG00000008214	ENSMMUG00000010624		ENSGGOG00000008752			ENSMNEG00000013441	ENSDORG00000013846				ENSSTOG00000024060		ENSOCUG00000025180			ENSRNOG00000029883			ENSCSAG00000019066			ENSOGAG00000030878		ENSCATG00000043271		ENSRBIG00000016354
ENSMUSG00000095207	0	2	5	3	2	JH584293.1	203931	206144	-1	CR974586.1	protein FAM205A-like	ENSNGAG00000012769				ENSPTRG00000051015	ENSSBOG00000005522								ENSCJAG00000044079	ENSMICG00000013883							ENSMOCG00000011493	ENSOCUG00000001904			ENSRNOG00000042596				ENSPCOG00000024649	ENSTSYG00000026810
ENSMUSG00000095552	0	2	5	3	2	JH584293.1	140956	142665	1	CR974586.2		ENSNGAG00000019465				ENSPTRG00000045084	ENSSBOG00000005522								ENSCJAG00000044079	ENSMICG00000013883			ENSPEMG00000012493					ENSOCUG00000001904		ENSMAUG00000015771					ENSPCOG00000024649	ENSTSYG00000026810
ENSMUSG00000095603	0	3	5	4	4	17	37390393	37396252	1	Olfr106-ps	olfactory receptor 106, pseudogene					ENSPTRG00000017893		ENSPPAG00000017644			ENSMFAG00000008214	ENSMMUG00000010624		ENSGGOG00000008752			ENSMNEG00000013441	ENSDORG00000013846				ENSSTOG00000024060		ENSOCUG00000025180			ENSRNOG00000029883			ENSCSAG00000019066			ENSOGAG00000030878		ENSCATG00000043271		ENSRBIG00000016354
ENSMUSG00000095779	1	2	5	3	2	4	42466752	42589938	1	Gm2163	predicted gene 2163	ENSNGAG00000019465				ENSPTRG00000051015	ENSSBOG00000005522								ENSCJAG00000044079	ENSMICG00000013883			ENSPEMG00000012493					ENSOCUG00000001904		ENSMAUG00000015771					ENSPCOG00000024649	ENSTSYG00000026810
ENSMUSG00000095858	0	3	5	4	4	17	37359582	37363993	1	Olfr104-ps	olfactory receptor 104, pseudogene					ENSPTRG00000017893		ENSPPAG00000017644			ENSMFAG00000008214	ENSMMUG00000010624		ENSGGOG00000008752			ENSMNEG00000013441	ENSDORG00000013846				ENSSTOG00000024060		ENSOCUG00000025180			ENSRNOG00000029883			ENSCSAG00000019066			ENSOGAG00000030878		ENSCATG00000043271		ENSRBIG00000016354
ENSMUSG00000096108	0	2	7	5	3	12	114048241	114048812	-1	Ighv11-2	immunoglobulin heavy variable V11-2		ENSFDAG00000005868	ENSCLAG00000000243							ENSMFAG00000001099		ENSODEG00000001186			ENSMICG00000036865	ENSMNEG00000041083			ENSCPOG00000030813			ENSMOCG00000016167		ENSCAPG00000000801	ENSMAUG00000021094	ENSRNOG00000047308		ENSMLEG00000031408	ENSCSAG00000009253					ENSCATG00000003514
ENSMUSG00000096228	1	2	7	7	2	7	6478322	6486941	-1	Olfr5	olfactory receptor 5	ENSNGAG00000014441																ENSDORG00000025457	ENSPEMG00000018333		ENSJJAG00000012295		ENSMOCG00000013129	ENSOCUG00000023624		ENSMAUG00000014112	ENSRNOG00000045783				ENSPCOG00000009160	ENSTSYG00000029594
ENSMUSG00000096237	0	2	5	3	2	JH584294.1	138344	144557	-1	CT868723.1		ENSNGAG00000019465				ENSPTRG00000051015	ENSSBOG00000005522								ENSCJAG00000044079	ENSMICG00000013883			ENSPEMG00000012493					ENSOCUG00000001904		ENSMAUG00000015771					ENSPCOG00000024649	ENSTSYG00000026810
ENSMUSG00000096256	0	2	5	3	2	4	42033017	42034726	-1	Gm21093	predicted gene, 21093	ENSNGAG00000019465				ENSPTRG00000051015	ENSSBOG00000005522								ENSCJAG00000044079	ENSMICG00000013883			ENSPEMG00000012493					ENSOCUG00000021045		ENSMAUG00000015771					ENSPCOG00000024649	ENSTSYG00000026810
ENSMUSG00000096516	1	3	7	3	4	7	103730374	103733324	1	Olfr628	olfactory receptor 628										ENSMFAG00000044271					ENSMICG00000003040	ENSMNEG00000039200		ENSPEMG00000008251							ENSMAUG00000009596	ENSRNOG00000029978				ENSPCOG00000004283		ENSOGAG00000030749	ENSRROG00000044072		ENSPANG00000034219
ENSMUSG00000096646	0	2	5	3	2	JH584293.1	86316	87710	-1	CR974586.6		ENSNGAG00000019465				ENSPTRG00000045084	ENSSBOG00000005522								ENSCJAG00000044079	ENSMICG00000013883			ENSPEMG00000012493					ENSOCUG00000001904		ENSMAUG00000015771					ENSPCOG00000024649	ENSTSYG00000026810
ENSMUSG00000108114	1	2	7	4	2	10	129657694	129662074	1	Olfr800	olfactory receptor 800	ENSNGAG00000000069											ENSODEG00000001613			ENSMICG00000042889								ENSOCUG00000023742	ENSCAPG00000017996	ENSMAUG00000010938	ENSRNOG00000028911				ENSPCOG00000027805		ENSOGAG00000016988
ENSMUSG00000111179	1	3	7	5	2	2	85579215	85580282	1	Olfr996	olfactory receptor 996			ENSCLAG00000009406																ENSCPOG00000030195		ENSSTOG00000024631		ENSOCUG00000023413	ENSCAPG00000000369		ENSRNOG00000050082						ENSOGAG00000026253				ENSRBIG00000029124
ENSMUSG00000111454	1	3	7	7	2	2	85588948	85591893	1	Olfr998	olfactory receptor 998			ENSCLAG00000009406															ENSPEMG00000013219	ENSCPOG00000030195		ENSSTOG00000024631		ENSOCUG00000023413	ENSCAPG00000000369	ENSMAUG00000012384	ENSRNOG00000046122						ENSOGAG00000026253				ENSRBIG00000029124
ENSMUSG00000111566	0	3	7	5	2	2	85633431	85634375	1	Olfr1001-ps1	olfactory receptor 1001, pseudogene 1			ENSCLAG00000009406																ENSCPOG00000030195		ENSSTOG00000024631		ENSOCUG00000023413	ENSCAPG00000000369		ENSRNOG00000048739						ENSOGAG00000026253				ENSRBIG00000029124
ENSMUSG00000116024	0	3	6	5	2	15	76879320	76901283	1	Gm49527	predicted gene, 49527				ENSNLEG00000011036								ENSODEG00000013409						ENSPEMG00000023053		ENSJJAG00000006705	ENSSTOG00000033075	ENSMOCG00000022968		ENSCAPG00000016956			ENSCANG00000029450	ENSMLEG00000041237
